# Supplementary material for: Use of Glycoproteins—Prostate-Specific Membrane Antigen and Galectin-3 as Primary Tumor Markers and Therapeutic Targets in the Management of Metastatic Prostate Cancer
Source: Cancers (Basel). 2022 May 30;14(11):2704. doi: 10.3390/cancers14112704 (PMC9179331; doi:10.3390/cancers14112704)
Supplement: Supplementary file 1 [file cancers-14-02704-s001.zip]

Archive with 1 entries (1 files):
- cancers-1655430-supplementary.pdf
